# Supplementary material for: Hydrogen Sulphide Sequestration with Metallic Ions in Acidic Media Based on Chitosan/sEPDM/Polypropylene Composites Hollow Fiber Membranes System
Source: Membranes (Basel). 2023 Mar 17;13(3):350. doi: 10.3390/membranes13030350 (PMC10057485; doi:10.3390/membranes13030350)
Supplement: Supplementary file 1 [file membranes-13-00350-s001.zip]

Archive with 1 entries (1 files):
- membranes-2223212-supplementary.pdf
